# Supplementary material for: Machine Learning-Based Peripheral Artery Disease Identification Using Laboratory-Based Gait Data
Source: Sensors (Basel). 2022 Sep 30;22(19):7432. doi: 10.3390/s22197432 (PMC9572112; doi:10.3390/s22197432)
Supplement: Supplementary file 1 [file sensors-22-07432-s001.zip]

Archive with 1 entries (1 files):
- sensors-1895938-supplementary.pdf
